# Supplementary material for: Genetically predicted triglycerides mediate the relationship between type 2 diabetes Mellitus and intervertebral disc degeneration
Source: Lipids Health Dis. 2023 Nov 14;22:195. doi: 10.1186/s12944-023-01963-4 (PMC10644578; doi:10.1186/s12944-023-01963-4)
Supplement: Supplementary file 2 — Supplementary Material 2 [file 12944_2023_1963_MOESM2_ESM.xls]

## Sheet: Sheet1
Table S2 Characteristics of significant SNPs for intervertebral disc degeneration on type 2 diabetes mellitus.
SNP	CHR	POS	BETA	SE	EAF	p-value	Effect alleles	Other alleles	samplesize	R2	F
rs3010043	1	183942175	-0.0836	0.0143	0.7913	4.72999e-09	G	A	184683	0.00230837	427.299
rs4148946	10	73770073	0.0647	0.0117	0.554	3.00497e-08	T	C	184683	0.00206863	382.829
rs4473430	2	69582895	-0.0651	0.0117	0.5523	2.42097e-08	T	C	184683	0.00209582	387.871
rs62099230	18	50721712	0.0785	0.0118	0.404	3.27416e-11	A	G	184683	0.00296754	549.68
rs6470763	8	130720646	-0.092	0.0159	0.1652	6.81993e-09	C	G	184683	0.00233452	432.151
CHR, chromosome; POS, position; BETA, effect estimate; SE, standard error of beta; EAF, effect allele frequency; R2, explained phenotypic variability; F, F statistic;
