# Supplementary material for: Genetically predicted triglycerides mediate the relationship between type 2 diabetes Mellitus and intervertebral disc degeneration
Source: Lipids Health Dis. 2023 Nov 14;22:195. doi: 10.1186/s12944-023-01963-4 (PMC10644578; doi:10.1186/s12944-023-01963-4)
Supplement: Supplementary file 3 — Supplementary Material 3 [file 12944_2023_1963_MOESM3_ESM.xls]

## Sheet: Sheet1
Table S3 Characteristics of significant SNPs for type 2 diabetes mellitus on triglycerides.
SNP	CHR	POS	BETA	SE	EAF	p-value	Effect alleles	Other alleles	Samplesize	R2	F
rs10077431	5	112927686	-0.0487	0.0089	0.214668	4.75499e-08	A	C	62892	0.000799666	50.3312
rs10114341	9	96919182	-0.0409	0.0072	0.440754	1.15101e-08	C	T	62892	0.000824662	51.9058
rs1050226	6	7282131	-0.0491	0.0074	0.406792	3.34195e-11	G	A	62892	0.00116352	73.2588
rs1061813	5	14847331	-0.0429	0.0073	0.537119	3.37202e-09	A	G	62892	0.000915133	57.6055
rs10740322	10	71485458	0.0477	0.0085	0.687104	2.10902e-08	A	G	62892	0.000978339	61.588
rs10811661	9	22134094	-0.1569	0.0098	0.173605	4.13238e-58	C	T	62892	0.0070636	447.39
rs10830963	11	92708710	0.0909	0.008	0.275768	5.84655e-30	G	C	62892	0.0033005	208.256
rs10842994	12	27965150	-0.0755	0.0091	0.197025	1.01508e-16	T	C	62892	0.00180363	113.635
rs11098676	4	123833154	0.054	0.0096	0.787639	2.02698e-08	C	T	62892	0.000975483	61.408
rs11107116	12	93978504	0.0467	0.0085	0.219714	3.74999e-08	T	G	62892	0.000747783	47.0632
rs11257655	10	12307894	0.0737	0.0087	0.206773	1.96607e-17	T	C	62892	0.00178179	112.257
rs1127655	1	117530507	-0.0438	0.0079	0.529064	2.47098e-08	T	C	62892	0.000955979	60.179
rs11925227	3	170766618	-0.0534	0.0095	0.183439	2.24999e-08	A	G	62892	0.000854265	53.7707
rs12299509	12	4406281	0.0467	0.0073	0.478622	2.08699e-10	G	A	62892	0.00108845	68.5273
rs12617659	2	121309759	-0.0685	0.0103	0.147238	2.82683e-11	T	C	62892	0.00117831	74.1912
rs12910825	15	91519291	0.0517	0.0074	0.360391	2.16421e-12	G	A	62892	0.00123225	77.592
rs13234269	7	130429186	-0.0583	0.0078	0.492515	6.9775e-14	A	T	62892	0.00169906	107.036
rs13239186	7	117510621	0.0539	0.0085	0.302029	2.70402e-10	T	C	62892	0.00122488	77.1272
rs1359790	13	80717156	-0.0796	0.008	0.2867	2.79512e-23	A	G	62892	0.00259153	163.405
rs1496653	3	23454790	-0.0769	0.0088	0.204782	2.57217e-18	G	A	62892	0.00192602	121.361
rs1552224	11	72460398	-0.1034	0.0101	0.15421	8.63575e-25	C	A	62892	0.00278898	175.89
rs16988333	22	30552813	-0.0745	0.013	0.0904035	9.16896e-09	G	A	62892	0.000912802	57.4586
rs17086692	4	53134293	-0.0467	0.0084	0.313426	2.48102e-08	T	G	62892	0.000938612	59.0848
rs17168486	7	14898282	0.0742	0.0094	0.173603	2.17721e-15	T	C	62892	0.00157973	99.5066
rs17334919	2	43707385	-0.1398	0.0128	0.100218	6.68652e-28	T	C	62892	0.00352474	222.455
rs17405722	17	40542501	0.087	0.0146	0.0741526	2.27798e-09	A	G	62892	0.00103928	65.4286
rs1758632	9	34025640	0.0491	0.0081	0.623407	1.36e-09	G	C	62892	0.00113198	71.2706
rs17631783	17	61687600	-0.0487	0.0089	0.26346	3.94903e-08	T	C	62892	0.000920447	57.9403
rs17791483	9	81898980	-0.102	0.0147	0.0625883	3.41901e-12	G	A	62892	0.00122083	76.8716
rs1801214	4	6304344	0.0903	0.0074	0.599585	5.51569e-34	T	C	62892	0.00391531	247.202
rs2191348	7	15064255	0.0652	0.0073	0.546935	3.44429e-19	T	G	62892	0.00210679	132.776
rs2237892	11	2839751	-0.096	0.0157	0.0624896	8.74601e-10	T	C	62892	0.00107983	67.9841
rs2246618	6	31478986	0.0513	0.0084	0.307253	1.20301e-09	T	C	62892	0.0011203	70.5349
rs2261181	12	66212318	0.0985	0.0118	0.09647	9.1791e-17	T	C	62892	0.00169136	106.55
rs2292662	3	63897215	-0.0629	0.0111	0.151272	1.236e-08	T	C	62892	0.00101592	63.956
rs2294120	8	146003567	-0.0443	0.0079	0.455879	1.61801e-08	G	A	62892	0.000973604	61.2897
rs2299383	7	103418846	0.0412	0.0073	0.423455	1.49001e-08	T	C	62892	0.000828829	52.1683
rs243019	2	60585806	0.0566	0.0071	0.455831	2.28981e-15	C	T	62892	0.00158928	100.109
rs2493394	1	120471224	0.073	0.0113	0.107338	1.15101e-10	G	A	62892	0.00102121	64.2897
rs2867125	2	622827	0.0601	0.0096	0.827825	4.32504e-10	C	T	62892	0.00102965	64.8211
rs2908282	7	44248828	0.0552	0.0094	0.177395	4.25001e-09	A	G	62892	0.000889285	55.9769
rs340874	1	214159256	0.0626	0.0073	0.563904	8.40621e-18	C	T	62892	0.00192737	121.447
rs348330	1	229672955	-0.0487	0.0081	0.633451	1.86402e-09	A	G	62892	0.00110137	69.3415
rs3756784	6	131950233	0.0505	0.0091	0.185838	2.58899e-08	G	T	62892	0.000771717	48.5708
rs3802177	8	118185025	-0.1217	0.008	0.311281	2.32113e-52	A	G	62892	0.00635047	401.933
rs4686471	3	187740899	0.0534	0.0081	0.609775	4.28154e-11	C	T	62892	0.00135705	85.4611
rs4810426	20	43001721	0.0726	0.013	0.0967888	2.14798e-08	T	C	62892	0.000921547	58.0096
rs4823182	22	44377442	0.0482	0.0077	0.335748	3.35799e-10	G	A	62892	0.00103626	65.2382
rs5215	11	17408630	-0.0678	0.0073	0.639941	2.08882e-20	T	C	62892	0.00211838	133.507
rs576674	13	33554302	-0.0654	0.0097	0.832515	1.79184e-11	A	G	62892	0.00119276	75.1023
rs6059662	20	32675727	0.0446	0.0079	0.663176	1.51199e-08	G	A	62892	0.000888652	55.937
rs61953351	12	121456616	-0.07	0.0091	0.249902	1.97606e-14	T	G	62892	0.00183702	115.743
rs622217	6	160766770	-0.0485	0.0077	0.483932	3.12903e-10	C	T	62892	0.00117491	73.977
rs6494307	15	62394690	-0.0443	0.0078	0.426225	1.66802e-08	G	C	62892	0.000959882	60.425
rs6515236	20	22437091	-0.0504	0.0091	0.24933	3.34303e-08	C	A	62892	0.000950856	59.8562
rs67232546	11	128398938	0.0596	0.0096	0.209222	4.66101e-10	T	C	62892	0.0011754	74.0077
rs6795735	3	64705365	-0.0558	0.0073	0.410912	1.63005e-14	T	C	62892	0.0015074	94.9433
rs7138300	12	71439589	-0.0443	0.0072	0.556835	5.64898e-10	T	C	62892	0.000968566	60.9722
rs7144011	14	79940383	0.0482	0.0085	0.221063	1.63599e-08	T	G	62892	0.000800097	50.3584
rs7177055	15	77832762	0.0647	0.0079	0.718289	2.746e-16	A	G	62892	0.00169411	106.723
rs7185735	16	53830452	0.1056	0.0073	0.397306	1.59001e-47	G	A	62892	0.00534047	337.666
rs7240767	18	7070642	0.0451	0.0081	0.383677	2.157e-08	C	T	62892	0.00096196	60.5559
rs72892910	6	50816887	0.0648	0.0099	0.172394	6.42836e-11	T	G	62892	0.00119819	75.4446
rs735949	4	185716232	-0.0711	0.0106	0.14115	1.94581e-11	C	T	62892	0.00122565	77.1759
rs753270	10	80964975	0.0528	0.0079	0.583535	2.70209e-11	C	T	62892	0.00135501	85.3324
rs7561798	2	228973660	0.04	0.0072	0.482171	2.79402e-08	G	A	62892	0.000798983	50.2882
rs7572970	2	161136656	0.059	0.0087	0.722047	1.39091e-11	G	A	62892	0.00139724	87.9953
rs7619041	3	152095371	-0.0431	0.0078	0.512919	2.756e-08	A	T	62892	0.000928185	58.4278
rs7651090	3	185513392	0.1204	0.0076	0.313377	3.8539e-57	G	A	62892	0.00623833	394.791
rs7674212	4	103999909	-0.0465	0.0075	0.408864	6.18201e-10	T	G	62892	0.00104521	65.8018
rs7685296	4	153254121	-0.0511	0.0081	0.279365	2.31702e-10	T	C	62892	0.00105138	66.1908
rs77258096	16	75243772	-0.1171	0.0134	0.101383	1.7832e-18	A	C	62892	0.00249852	157.526
rs7729395	5	102100576	0.1373	0.016	0.0509409	1.10103e-17	T	C	62892	0.00182277	114.843
rs7756992	6	20679709	0.1297	0.0078	0.266896	5.99929e-62	G	A	62892	0.00658291	416.742
rs7786095	7	156983847	-0.0743	0.0129	0.10386	9.64295e-09	G	A	62892	0.00102762	64.6934
rs7845219	8	95937502	-0.0422	0.0072	0.492786	4.54496e-09	C	T	62892	0.000890235	56.0367
rs7923866	10	94482076	-0.0972	0.0074	0.378775	9.33684e-40	T	C	62892	0.00444624	280.873
rs8068804	17	3985864	0.0587	0.0078	0.325097	4.41062e-14	A	G	62892	0.00151203	95.2356
rs8108269	19	46158513	0.0644	0.0079	0.281015	3.11387e-16	G	T	62892	0.00167591	105.575
rs849135	7	28196413	-0.0999	0.0072	0.499052	1.04112e-43	A	G	62892	0.00498999	315.394
rs853974	6	127068983	-0.0601	0.0088	0.737586	7.85778e-12	C	T	62892	0.00139823	88.0578
rs993380	4	83584496	-0.0507	0.0081	0.66555	4.58701e-10	G	A	62892	0.00114435	72.0504
rs9940149	16	300641	-0.058	0.0095	0.178556	9.29095e-10	A	G	62892	0.000986821	62.1225
CHR, chromosome; POS, position; BETA, effect estimate; SE, standard error of beta; EAF, effect allele frequency; R2, explained phenotypic variability; F, F statistic;
