# Supplementary material for: Genetically predicted triglycerides mediate the relationship between type 2 diabetes Mellitus and intervertebral disc degeneration
Source: Lipids Health Dis. 2023 Nov 14;22:195. doi: 10.1186/s12944-023-01963-4 (PMC10644578; doi:10.1186/s12944-023-01963-4)
Supplement: Supplementary file 4 — Supplementary Material 4 [file 12944_2023_1963_MOESM4_ESM.xls]

## Sheet: Sheet1
Table S4 Characteristics of significant SNPs for triglycerides on intervertebral disc degeneration.
SNP	CHR	POS	BETA	SE	EAF	p-value	Effect alleles	Other alleles	Samplesize	R2	F
rs1009360	2	65276049	-0.0184832	0.00200785	0.41859	3.40017e-20	C	T	441016	0.000166286	73.3466
rs10152471	15	101890913	-0.0135209	0.00204778	0.388656	4.00037e-11	A	G	441016	8.68745e-05	38.3162
rs10172544	2	85788270	-0.0112291	0.0020155	0.408707	2.5e-08	A	C	441016	6.09445e-05	26.879
rs10277582	7	17284989	-0.0173714	0.00308015	0.118591	1.7e-08	T	C	441016	6.30854e-05	27.8233
rs1037117	15	102068658	0.0172213	0.00229153	0.254798	5.70033e-14	A	G	441016	0.000112624	49.6745
rs1043897	1	230416399	-0.014664	0.00201517	0.415585	3.40017e-13	T	G	441016	0.000104452	46.0695
rs1044808	1	149871905	-0.0247492	0.00362188	0.081237	8.30042e-12	C	G	441016	9.14344e-05	40.3275
rs1045241	5	118729286	-0.0206988	0.00224699	0.270943	3.19963e-20	T	C	441016	0.000169262	74.6596
rs10513688	3	170727218	0.0247828	0.00334924	0.097403	1.39991e-13	A	G	441016	0.000107993	47.6317
rs10750766	11	65473798	0.0193855	0.00218742	0.709959	7.8001e-19	A	C	441016	0.000154766	68.2647
rs10773000	12	123736084	-0.0149294	0.0021148	0.332276	1.69981e-12	T	G	441016	9.89033e-05	43.622
rs10773049	12	124506631	-0.0290398	0.00203691	0.39535	4.10015e-46	C	T	441016	0.000403184	177.881
rs10775406	17	46197755	0.0206571	0.00232578	0.759694	6.59933e-19	G	A	441016	0.000155802	68.7214
rs1077835	15	58723426	0.0473668	0.00240452	0.220459	2.19989e-86	G	A	441016	0.000771161	340.355
rs10797119	9	92202495	0.0157113	0.00200465	0.536622	4.60045e-15	C	T	441016	0.00012276	54.1457
rs10811662	9	22134253	-0.0154098	0.0026291	0.173212	4.60002e-09	A	G	441016	6.80137e-05	29.997
rs10822163	10	65124098	-0.0321674	0.00199059	0.473369	9.70063e-59	G	C	441016	0.000515903	227.638
rs10883026	10	99793865	-0.0144604	0.00200472	0.521569	5.50047e-13	T	C	441016	0.000104357	46.0277
rs10899490	11	78105879	-0.0170082	0.00269347	0.161369	2.69998e-10	T	C	441016	7.82957e-05	34.5322
rs11000468	10	74711376	-0.0148544	0.00231748	0.255269	1.5e-10	T	C	441016	8.38953e-05	37.0021
rs11030107	11	27694835	0.0160418	0.00225693	0.260757	1.20005e-12	G	A	441016	9.92109e-05	43.7577
rs11078597	17	1618363	0.0191708	0.0025513	0.186613	5.70033e-14	C	T	441016	0.000111571	49.2097
rs11100083	4	157682598	-0.0160248	0.00237585	0.226214	1.50003e-11	C	T	441016	8.98991e-05	39.6503
rs11118310	1	219637671	0.0193178	0.00202011	0.593476	1.10002e-21	T	A	441016	0.000180067	79.4265
rs11122450	1	230301811	-0.0481745	0.0020373	0.611733	1.30017e-123	G	T	441016	0.00110244	486.73
rs111500536	19	8425558	-0.0419011	0.00429302	0.056946	1.69981e-22	A	G	441016	0.000188573	83.1792
rs11185542	3	196187927	-0.0126395	0.00223848	0.727914	1.6e-08	C	G	441016	6.32814e-05	27.9097
rs111868034	19	48462538	-0.0156894	0.00258938	0.193002	1.40001e-09	T	A	441016	7.66791e-05	33.8191
rs11187019	10	94248310	-0.0116437	0.00200546	0.550621	6.4e-09	G	A	441016	6.70931e-05	29.591
rs11206374	1	40048009	0.0250232	0.00237577	0.224815	6.09958e-26	A	G	441016	0.000218246	96.2706
rs112259268	17	41874745	0.139849	0.00601368	0.028291	1.30017e-119	A	C	441016	0.00107531	474.737
rs112381903	17	41388250	0.0231649	0.00400864	0.06731	7.49998e-09	T	A	441016	6.73764e-05	29.7159
rs11240358	1	205070573	0.0135651	0.00202953	0.394026	2.29985e-11	A	G	441016	8.78729e-05	38.7566
rs1133400	10	134459388	0.0137462	0.00239759	0.219923	9.80009e-09	G	A	441016	6.48341e-05	28.5946
rs114165349	1	27021913	0.0818126	0.00663594	0.023157	6.29941e-35	C	G	441016	0.000302815	133.586
rs114536010	19	45400725	0.0769857	0.00625573	0.026059	8.4004e-35	T	C	441016	0.000300843	132.716
rs11637681	15	40387971	0.0125866	0.00224251	0.276291	2e-08	G	A	441016	6.33545e-05	27.942
rs11664106	18	2846812	-0.0125831	0.00210816	0.374102	2.39999e-09	T	A	441016	7.41479e-05	32.7027
rs116843064	19	8429323	-0.226505	0.00721009	0.019327	1e-200	A	G	441016	0.0019448	859.354
rs11722924	4	77396854	0.0129095	0.00199093	0.53531	8.9002e-11	C	G	441016	8.2912e-05	36.5684
rs117233107	12	4328521	-0.0732317	0.0086122	0.015176	1.80011e-17	A	G	441016	0.000160304	70.7076
rs117287238	11	15090794	-0.0394324	0.00614684	0.028185	1.40001e-10	A	G	441016	8.51801e-05	37.5688
rs117291242	11	380315	0.0297851	0.00528225	0.036536	1.7e-08	T	C	441016	6.24575e-05	27.5464
rs11878235	19	7976698	-0.012703	0.00204257	0.593373	5e-10	A	G	441016	7.78694e-05	34.3442
rs11980456	7	29319249	0.0123903	0.00221234	0.291468	2.1e-08	A	G	441016	6.3408e-05	27.9656
rs12052128	19	49270738	-0.0179312	0.00210153	0.657263	1.39991e-17	G	A	441016	0.00014486	63.8946
rs12151142	19	56086584	0.0162101	0.00200482	0.444479	6.20012e-16	C	T	441016	0.000129764	57.235
rs12185242	17	47407071	0.0175265	0.00199898	0.454836	1.80011e-18	C	A	441016	0.000152336	67.1925
rs12424054	12	107186747	0.0191212	0.00235346	0.232437	4.49987e-16	A	G	441016	0.000130461	57.5425
rs12440800	15	61960302	0.0161	0.00229294	0.255149	2.19989e-12	T	A	441016	9.85247e-05	43.455
rs12446515	16	56987015	-0.0334207	0.00213589	0.322889	3.50026e-55	T	C	441016	0.000488398	215.496
rs12475332	2	227232047	-0.0140007	0.00225386	0.260988	5.19996e-10	G	T	441016	7.56139e-05	33.3493
rs12504746	4	39646631	-0.0152674	0.00252148	0.192857	1.40001e-09	T	C	441016	7.25682e-05	32.0059
rs12530679	7	106632113	-0.0121299	0.00201682	0.48466	1.79999e-09	G	A	441016	7.3498e-05	32.416
rs12546096	8	126628841	0.0278972	0.00230982	0.252369	1.39991e-33	G	A	441016	0.00029368	129.555
rs12880341	14	64236191	0.0209696	0.00273647	0.159023	1.80011e-14	C	T	441016	0.000117613	51.875
rs12902047	15	41915522	-0.0129253	0.00214533	0.313907	1.7e-09	C	A	441016	7.19607e-05	31.738
rs1292065	17	57906288	-0.0139237	0.00218669	0.709244	1.89998e-10	G	C	441016	7.99583e-05	35.2656
rs12926107	16	88004092	0.0126364	0.0020014	0.454903	2.69998e-10	G	A	441016	7.91898e-05	34.9266
rs12928099	16	15150505	-0.0282116	0.00218133	0.296442	2.90001e-38	A	C	441016	0.00033199	146.461
rs12948505	17	464962	0.0138887	0.00251214	0.194119	3.2e-08	T	C	441016	6.03521e-05	26.6177
rs13066793	3	87037543	-0.0224583	0.00347278	0.090095	1e-10	G	A	441016	8.26952e-05	36.4728
rs13107325	4	103188709	0.0300749	0.00377743	0.074905	1.69981e-15	T	C	441016	0.000125353	55.2895
rs13108218	4	3443931	-0.0305169	0.00205811	0.614859	9.70063e-50	G	A	441016	0.000441069	194.603
rs13118477	4	89704367	0.0149897	0.00203847	0.392654	1.9002e-13	A	G	441016	0.000107167	47.2673
rs1316753	5	78531337	-0.0145732	0.00202974	0.394062	7.00003e-13	C	G	441016	0.000101422	44.7331
rs13229300	7	71386614	-0.0137519	0.00223767	0.273078	8e-10	T	C	441016	7.5081e-05	33.1142
rs13265978	8	116638975	0.0213535	0.00358645	0.082718	2.59998e-09	C	T	441016	6.91944e-05	30.5178
rs13269725	8	72459889	0.0349878	0.0036804	0.078416	1.99986e-21	G	A	441016	0.000176931	78.0427
rs13354321	5	157925297	-0.0154305	0.00201429	0.409787	1.9002e-14	C	T	441016	0.000115175	50.7995
rs13389219	2	165528876	-0.0376242	0.00202704	0.392551	6.59933e-77	T	C	441016	0.000675104	297.931
rs1340819	13	29145323	-0.0121655	0.00209472	0.345011	6.29999e-09	C	A	441016	6.68893e-05	29.5011
rs134551	22	28807625	-0.0116536	0.00211111	0.335438	3.40001e-08	T	C	441016	6.05477e-05	26.704
rs1347188	4	124743259	0.0139021	0.00231385	0.245797	1.89998e-09	G	A	441016	7.16565e-05	31.6038
rs138191773	6	72522321	-0.0471717	0.00791884	0.017021	2.59998e-09	A	G	441016	7.44599e-05	32.8403
rs1388942	8	19621472	-0.0280771	0.00340973	0.092936	1.80011e-16	G	A	441016	0.00013291	58.6228
rs139974673	15	44027885	0.143073	0.00623867	0.026131	2.19786e-116	C	T	441016	0.00104184	459.946
rs140107293	10	5267191	-0.0227003	0.00275296	0.154707	1.59993e-16	G	A	441016	0.000134775	59.4458
rs140288	22	24335977	-0.0132623	0.00200841	0.566711	4.00037e-11	A	G	441016	8.63788e-05	38.0975
rs1420384	2	171583876	-0.01279	0.00210534	0.66699	1.2e-09	T	G	441016	7.26687e-05	32.0503
rs143076454	16	921179	0.0403999	0.00735364	0.018647	3.89996e-08	A	G	441016	5.97344e-05	26.3453
rs148827772	4	110766064	0.0465516	0.00710636	0.022544	5.70033e-11	G	A	441016	9.55053e-05	42.1232
rs149142833	20	32188142	0.0169358	0.00276509	0.156359	9.09997e-10	T	C	441016	7.56697e-05	33.3739
rs1495741	8	18272881	-0.0375909	0.00238193	0.779419	4.19952e-56	A	G	441016	0.000485886	214.387
rs149778057	13	31007805	-0.0157568	0.0022259	0.32832	1.50003e-12	C	A	441016	0.000109503	48.2976
rs150423652	11	116603816	0.285824	0.0122924	0.006675	1.39959e-119	T	G	441016	0.00108335	478.292
rs150460588	15	57023457	0.0326952	0.00484966	0.044425	1.59993e-11	C	T	441016	9.07591e-05	40.0297
rs151235402	20	569164	0.0521833	0.00815144	0.015827	1.5e-10	T	C	441016	8.48327e-05	37.4156
rs1520456	2	50691898	0.0109572	0.00200373	0.443064	4.49997e-08	T	A	441016	5.92517e-05	26.1324
rs1534696	7	26397239	-0.0197664	0.00199128	0.541122	3.19963e-23	A	C	441016	0.000194034	85.5883
rs1567353	9	1033773	0.0148202	0.00216358	0.307644	7.39946e-12	G	C	441016	9.35656e-05	41.2676
rs1659711	2	27366408	0.0151799	0.00198178	0.502479	1.9002e-14	A	C	441016	0.000115212	50.8159
rs17184382	15	63792486	-0.0219251	0.00201039	0.425367	1.10002e-27	C	A	441016	0.000235	103.663
rs17326656	2	48962291	0.0174394	0.00233365	0.238472	7.8001e-14	T	G	441016	0.000110463	48.7211
rs174566	11	61592362	0.0485019	0.00207982	0.34974	2.79898e-120	G	A	441016	0.00106999	472.386
rs17585887	6	139835498	-0.0285849	0.00201656	0.591074	1.29987e-45	C	T	441016	0.000394993	174.266
rs1760801	1	154259650	-0.0202981	0.00218442	0.295768	1.50003e-20	A	G	441016	0.000171636	75.7068
rs1799831	7	44199142	0.024506	0.00273953	0.156029	3.69999e-19	T	C	441016	0.000158164	69.7636
rs1801689	17	64210580	-0.06613	0.00577722	0.030543	2.39994e-30	C	A	441016	0.000258981	114.244
rs1835346	6	161162290	-0.0391877	0.00654659	0.023874	2.19999e-09	G	A	441016	7.15749e-05	31.5678
rs186696265	6	161111700	-0.104318	0.00828522	0.014693	2.39994e-36	T	C	441016	0.000315087	139.002
rs188247550	19	19396616	-0.134286	0.00913128	0.013117	5.90065e-49	T	C	441016	0.000466865	205.99
rs192249	5	56197514	-0.0137279	0.00208903	0.651188	5.00035e-11	G	C	441016	8.56123e-05	37.7594
rs193735	5	130672958	0.0329807	0.00529922	0.036665	4.90004e-10	A	G	441016	7.68385e-05	33.8894
rs1938566	1	98478981	-0.0212127	0.00267054	0.834537	1.99986e-15	T	C	441016	0.000124271	54.8119
rs199904900	6	133793652	-0.0118448	0.00213008	0.320204	2.69998e-08	C	G	441016	6.10788e-05	26.9383
rs2043085	15	58680954	-0.0308028	0.00204157	0.612184	1.9002e-51	C	T	441016	0.000450524	198.777
rs2068888	10	94839642	-0.0318216	0.00199589	0.450732	3.19963e-57	A	G	441016	0.000501391	221.231
rs2070341	14	24545375	0.0113012	0.00203413	0.60309	2.80001e-08	T	C	441016	6.11439e-05	26.967
rs2071887	22	38879010	0.016312	0.00209671	0.344804	7.29962e-15	A	T	441016	0.000120223	53.0264
rs2081048	19	33753166	-0.0139582	0.00210395	0.345256	3.29989e-11	C	T	441016	8.80849e-05	38.8501
rs2081687	8	59388565	-0.0261379	0.00209126	0.663201	7.59976e-36	C	T	441016	0.000305202	134.639
rs2092203	20	39858545	0.0136756	0.00199323	0.481154	6.79986e-12	T	C	441016	9.33782e-05	41.1849
rs2131311	1	40435999	-0.0124181	0.00222753	0.714636	2.5e-08	G	A	441016	6.28962e-05	27.7398
rs2131919	9	95283887	0.0173511	0.00268396	0.164266	1e-10	G	A	441016	8.26608e-05	36.4576
rs213494	1	54877103	0.0156106	0.00207578	0.648345	5.50047e-14	T	C	441016	0.00011112	49.0109
rs2137557	3	188439236	0.0117624	0.00208003	0.645612	1.6e-08	C	T	441016	6.331e-05	27.9224
rs2141371	2	27860258	0.0468845	0.00221267	0.695893	1.20005e-99	A	G	441016	0.000930374	410.69
rs2187114	18	70517838	-0.0185151	0.00330375	0.101024	2.1e-08	A	G	441016	6.22665e-05	27.4621
rs2229092	6	31540757	0.0256807	0.00411268	0.062054	4.30002e-10	C	A	441016	7.677e-05	33.8592
rs2237029	4	55535336	-0.0139399	0.00204019	0.601353	8.30042e-12	A	G	441016	9.31681e-05	41.0923
rs2240533	14	71541026	-0.0129897	0.00215234	0.309898	1.6e-09	C	T	441016	7.21706e-05	31.8305
rs2244278	9	107661129	-0.0269912	0.00306133	0.120553	1.20005e-18	A	C	441016	0.000154476	68.1368
rs2267373	22	38600542	0.0215638	0.00202145	0.580693	1.39991e-26	T	C	441016	0.000226443	99.8872
rs2275852	6	29977350	0.025198	0.00448687	0.052332	2e-08	G	T	441016	6.29775e-05	27.7757
rs2276853	3	47282303	0.0111258	0.00202312	0.59607	3.79997e-08	A	G	441016	5.96068e-05	26.289
rs2302263	11	64021821	0.0436112	0.00349051	0.088863	8.00018e-36	T	C	441016	0.000307986	135.868
rs2304969	17	4692559	-0.0161469	0.0028501	0.144932	1.5e-08	T	G	441016	6.46209e-05	28.5006
rs2382825	2	219184275	-0.0134774	0.00204919	0.622954	4.79954e-11	T	C	441016	8.53282e-05	37.6341
rs2407278	8	37399290	-0.0339449	0.00581961	0.030154	5.39995e-09	G	A	441016	6.73949e-05	29.7241
rs2487294	10	113937941	0.0183191	0.00222084	0.723477	1.59993e-16	T	G	441016	0.000134275	59.225
rs2519093	9	136141870	-0.021158	0.00256189	0.184548	1.50003e-16	T	C	441016	0.000134737	59.4289
rs2691553	7	17826282	0.0140801	0.00198597	0.51063	1.29987e-12	A	G	441016	9.90798e-05	43.6999
rs2702544	4	15120587	0.0116368	0.00209865	0.658163	2.90001e-08	G	A	441016	6.09326e-05	26.8738
rs275184	15	39444679	-0.0173487	0.00275263	0.162051	2.90001e-10	G	T	441016	8.17397e-05	36.0513
rs2773469	10	115798895	-0.0188717	0.00225426	0.733286	5.70033e-17	G	A	441016	0.000139306	61.4447
rs278981	4	40428010	0.0125871	0.00229058	0.758155	3.89996e-08	C	T	441016	5.81e-05	25.6244
rs2811964	1	23824703	0.0196101	0.00344879	0.906954	1.29999e-08	G	A	441016	6.49042e-05	28.6255
rs2812208	13	50707087	-0.048426	0.00696323	0.02089	3.50026e-12	C	G	441016	9.59306e-05	42.3108
rs28383314	6	32587213	0.0379005	0.00204671	0.624109	1.50003e-76	C	T	441016	0.000673973	297.432
rs28439112	8	64664690	0.0126014	0.00226754	0.255528	2.69998e-08	A	T	441016	6.04163e-05	26.6461
rs28577186	16	4488191	-0.0163428	0.00211672	0.664571	1.20005e-14	A	G	441016	0.000119076	52.5205
rs28752924	6	31303922	0.0265556	0.00205701	0.445662	4.00037e-38	C	T	441016	0.000348436	153.719
rs28752924	6	31303922	0.0265556	0.00205701	0.445662	4.00037e-38	C	T	441016	0.000348436	153.719
rs2925979	16	81534790	-0.0322092	0.00217095	0.699976	8.49963e-50	C	T	441016	0.000435742	192.252
rs2937124	16	69862109	-0.0182561	0.00212336	0.362769	8.10028e-18	T	C	441016	0.00015409	67.9661
rs2943645	2	227099180	0.0402918	0.00207151	0.646594	2.90001e-84	T	C	441016	0.00074194	327.449
rs2983896	6	97029871	0.0137912	0.00242177	0.21474	1.2e-08	A	G	441016	6.41447e-05	28.2905
rs3103310	3	12473045	0.0202549	0.00236652	0.241785	1.10002e-17	G	A	441016	0.000150422	66.3483
rs320369	1	118143517	-0.0125327	0.00214567	0.683292	5.19996e-09	G	A	441016	6.79805e-05	29.9824
rs325485	5	103995368	-0.0117435	0.00204042	0.602889	8.60003e-09	G	A	441016	6.6035e-05	29.1243
rs326222	11	47259668	0.0252203	0.00215698	0.697957	1.39991e-31	C	T	441016	0.000268181	118.303
rs34682685	16	72096227	0.0337428	0.00326987	0.104198	5.79963e-25	A	G	441016	0.000212551	93.758
rs35763453	12	46215895	0.02845	0.00435137	0.058647	6.20012e-11	C	T	441016	8.93702e-05	39.417
rs36043408	1	203511492	-0.0128072	0.00198554	0.502153	1.09999e-10	A	G	441016	8.20107e-05	36.1708
rs369599	19	45379336	-0.0225747	0.00216311	0.305647	1.69981e-25	T	C	441016	0.000216309	95.4159
rs3731696	2	203431804	0.0218939	0.00303176	0.121188	5.10035e-13	G	A	441016	0.000102101	45.0328
rs3739095	2	27556721	-0.061838	0.00199711	0.436474	1e-200	A	G	441016	0.00188111	831.157
rs37538	5	57610069	-0.0143974	0.00203746	0.601553	1.59993e-12	C	G	441016	9.93671e-05	43.8266
rs3758413	10	17268839	0.0111232	0.00201767	0.417724	3.50002e-08	C	T	441016	6.01877e-05	26.5452
rs3775228	4	87985166	0.0338197	0.00203602	0.399717	5.79963e-62	T	C	441016	0.000548881	242.197
rs3814883	16	29994922	0.0148926	0.00199657	0.482498	8.69961e-14	T	C	441016	0.000110759	48.8516
rs38189	7	15903403	-0.0153164	0.0020629	0.634401	1.10002e-13	T	A	441016	0.000108821	47.9968
rs3820897	2	3642361	0.0197269	0.00260304	0.819861	3.50026e-14	C	T	441016	0.000114946	50.6988
rs3936511	5	55860781	0.0461274	0.00252163	0.19191	9.49948e-75	G	A	441016	0.000659941	291.236
rs394872	21	46582100	0.0111807	0.00200285	0.536237	2.39999e-08	T	C	441016	6.21757e-05	27.4221
rs3974807	11	49161967	0.0159776	0.00253125	0.189267	2.80001e-10	T	C	441016	7.8344e-05	34.5535
rs4128205	2	165467068	0.0115011	0.00199472	0.509173	8.10009e-09	C	A	441016	6.61154e-05	29.1597
rs4134963	6	20486798	-0.0189544	0.00254235	0.189878	8.99912e-14	T	C	441016	0.000110529	48.7501
rs41785	7	116486020	-0.0150445	0.00201492	0.417487	8.19974e-14	A	C	441016	0.000110087	48.555
rs42124	7	72832340	0.074742	0.00585895	0.029175	2.90001e-37	A	G	441016	0.000316454	139.605
rs4253750	22	46613852	0.0177576	0.00243701	0.214455	3.19963e-13	C	T	441016	0.000106244	46.8602
rs4382584	9	139386138	0.0129432	0.00223541	0.274334	7.00003e-09	A	G	441016	6.67006e-05	29.4179
rs4471666	16	85198965	-0.022461	0.00396699	0.069488	1.5e-08	G	T	441016	6.52409e-05	28.774
rs45445495	17	42343701	0.0289415	0.00474749	0.049449	1.09999e-09	A	C	441016	7.87417e-05	34.7289
rs4662414	2	145818432	-0.0120574	0.0019918	0.446608	1.40001e-09	G	A	441016	7.18616e-05	31.6942
rs4675812	2	242395674	-0.0142305	0.00201176	0.587882	1.50003e-12	A	G	441016	9.81255e-05	43.279
rs4731701	7	130430930	-0.0325803	0.00198921	0.493088	2.70023e-60	T	C	441016	0.000530637	234.142
rs4760254	12	57766392	-0.0281414	0.00232488	0.23908	1e-33	C	G	441016	0.00028814	127.11
rs4761234	12	69732105	-0.0140236	0.00199376	0.484365	1.99986e-12	C	T	441016	9.82345e-05	43.3271
rs4765148	12	124478637	-0.0251537	0.0021456	0.312686	9.70063e-32	T	G	441016	0.000271955	119.969
rs4804101	19	7220745	0.0193079	0.00200724	0.439008	6.59933e-22	T	G	441016	0.000183624	80.9956
rs495033	11	116352622	-0.0387684	0.00380845	0.927077	2.39994e-24	T	C	441016	0.00020322	89.641
rs4962112	9	134961834	-0.0110418	0.0020048	0.528394	3.59998e-08	C	T	441016	6.07641e-05	26.7994
rs4969179	17	76391454	-0.0177529	0.00203649	0.60445	2.80027e-18	G	T	441016	0.000150706	66.4734
rs4976033	5	67714246	0.0177909	0.00205178	0.402122	4.30031e-18	G	A	441016	0.000152194	67.1297
rs499293	11	30504660	-0.0117912	0.00208902	0.65807	1.7e-08	A	G	441016	6.25684e-05	27.5953
rs513533	11	116519358	0.116307	0.00329998	0.103811	1e-200	G	A	441016	0.00251701	1112.84
rs535241194	7	150296609	0.0210699	0.00245985	0.21449	1.10002e-17	G	A	441016	0.000149594	65.9828
rs551243	11	66074483	0.0143952	0.00199178	0.469258	4.90004e-13	C	G	441016	0.000103219	45.5258
rs55646464	5	173324971	0.0121913	0.00217016	0.300087	1.89998e-08	T	G	441016	6.2434e-05	27.536
rs55966194	20	45599090	-0.0178509	0.00221245	0.281997	7.10068e-16	G	C	441016	0.000129039	56.9153
rs56397607	10	114042643	0.0174851	0.00257608	0.182538	1.10002e-11	G	A	441016	9.12404e-05	40.242
rs56902258	14	23733114	-0.0151434	0.0025129	0.196198	1.7e-09	A	T	441016	7.23303e-05	31.901
rs5755799	22	36012864	0.0118859	0.00200343	0.453747	2.99999e-09	G	C	441016	7.00328e-05	30.8876
rs581080	9	15305378	0.0175432	0.00258442	0.819008	1.10002e-11	C	G	441016	9.12421e-05	40.2427
rs58542926	19	19379549	-0.103184	0.00378074	0.074608	5.29663e-164	T	C	441016	0.00147016	649.318
rs6028716	20	38547459	-0.0128217	0.00228302	0.258428	2e-08	A	G	441016	6.30107e-05	27.7903
rs6073958	20	44551855	0.0556952	0.00249344	0.198674	1.59956e-110	C	T	441016	0.000987679	436.011
rs60856912	17	65892343	0.0248329	0.00270829	0.162906	4.79954e-20	T	G	441016	0.000168188	74.1859
rs61780049	1	39363294	0.0153212	0.00279276	0.14886	4.09996e-08	G	A	441016	5.94832e-05	26.2345
rs61785481	1	110497808	0.0111206	0.0020225	0.411762	3.79997e-08	A	G	441016	5.99081e-05	26.4219
rs61830291	1	221001142	0.0287484	0.00337913	0.095791	1.80011e-17	C	A	441016	0.00014317	63.1488
rs61885960	11	14819828	-0.0313935	0.0044298	0.054205	1.39991e-12	A	T	441016	0.000101052	44.5699
rs61905078	11	116596309	0.199898	0.00379494	0.073841	1e-200	C	A	441016	0.0054655	2423.61
rs61993685	14	100765823	-0.0234087	0.00373997	0.076413	3.89996e-10	C	T	441016	7.73445e-05	34.1127
rs62102718	19	33891013	0.0202348	0.00220142	0.286196	3.90032e-20	T	A	441016	0.00016729	73.7896
rs62271373	3	150066540	0.0419639	0.00426588	0.059967	7.8001e-23	A	T	441016	0.000198535	87.5741
rs62274099	3	156810578	0.0120882	0.00202424	0.424205	2.30001e-09	T	C	441016	7.13834e-05	31.4833
rs62397245	5	176750688	0.0149941	0.00239634	0.22236	3.89996e-10	G	C	441016	7.7751e-05	34.292
rs62427982	6	107437166	-0.0133153	0.00213196	0.32217	4.20001e-10	T	C	441016	7.74351e-05	34.1526
rs62473520	7	130583442	-0.0211003	0.00380118	0.077998	2.80001e-08	C	T	441016	6.40358e-05	28.2425
rs626787	1	62901243	-0.077827	0.00208086	0.352889	1e-200	G	C	441016	0.00276635	1223.38
rs6432622	2	161340270	-0.0108868	0.00198007	0.490264	3.79997e-08	G	A	441016	5.92387e-05	26.1267
rs6506033	18	289209	-0.0228948	0.00383903	0.072523	2.5e-09	T	C	441016	7.05152e-05	31.1004
rs6517522	21	40553845	-0.0129031	0.00199242	0.498138	9.3994e-11	C	T	441016	8.32438e-05	36.7148
rs6531216	2	20374286	0.0182469	0.00198585	0.530956	4.00037e-20	A	G	441016	0.000165837	73.1484
rs6532798	4	100054827	0.013792	0.00216353	0.697405	1.79999e-10	T	C	441016	8.02844e-05	35.4094
rs6562773	13	74188935	-0.0120538	0.00201057	0.547533	2e-09	G	A	441016	7.19905e-05	31.7511
rs6572807	14	52480621	0.0124759	0.00224899	0.267065	2.90001e-08	G	A	441016	6.09335e-05	26.8742
rs6700266	1	178508930	-0.0124503	0.0020932	0.342465	2.69998e-09	A	G	441016	6.98111e-05	30.7898
rs676210	2	21231524	-0.0735169	0.00244968	0.205293	7.09578e-198	A	G	441016	0.00176354	779.12
rs6792725	3	24520283	-0.0152543	0.00221886	0.692404	6.20012e-12	G	A	441016	9.91185e-05	43.717
rs67981690	12	21343886	0.0299225	0.00297454	0.129887	8.30042e-24	G	A	441016	0.00020238	89.2704
rs6798755	3	12139092	-0.0251021	0.00401861	0.065529	4.20001e-10	T	C	441016	7.71702e-05	34.0358
rs6800707	3	52516293	0.0298848	0.00253832	0.810543	5.30029e-32	G	C	441016	0.000274295	121.001
rs6805924	3	69879670	0.0109684	0.00200571	0.430548	4.49997e-08	T	G	441016	5.89923e-05	26.018
rs684773	3	135956305	0.0291133	0.00234718	0.766797	2.49977e-35	C	A	441016	0.000303129	133.725
rs6882076	5	156390297	0.0331011	0.00206122	0.634285	4.90004e-58	C	T	441016	0.000508326	224.293
rs6916318	6	127435106	0.0267283	0.0019907	0.530533	4.19952e-41	T	A	441016	0.000355869	156.999
rs6924805	6	18747705	-0.0111556	0.00201991	0.587637	3.29997e-08	T	G	441016	6.03121e-05	26.6001
rs696825	9	86583076	-0.0202838	0.00228763	0.252926	7.50067e-19	T	C	441016	0.000155484	68.5813
rs698927	1	93836218	-0.0183059	0.00256302	0.183785	9.20026e-13	C	A	441016	0.000100537	44.3428
rs6999569	8	126475770	-0.0860885	0.00198061	0.470737	1e-200	G	A	441016	0.00369292	1634.67
rs7077812	10	81096071	0.0142284	0.00250611	0.194911	1.40001e-08	C	T	441016	6.35364e-05	28.0222
rs7134375	12	20473758	-0.0171435	0.00200504	0.431174	1.20005e-17	A	C	441016	0.000144165	63.5881
rs7135509	12	22765676	-0.0121338	0.00221197	0.293196	4.09996e-08	C	T	441016	6.10212e-05	26.9128
rs7140110	13	114544024	0.0283172	0.00217811	0.298338	1.20005e-38	C	T	441016	0.000335712	148.104
rs71538127	7	1010801	0.0176494	0.00303718	0.122052	6.19998e-09	G	C	441016	6.6758e-05	29.4432
rs71556711	7	72854549	-0.122109	0.00347062	0.089735	1e-200	T	C	441016	0.00243588	1076.88
rs71603401	4	18034463	0.0264991	0.00291753	0.136804	1.10002e-19	G	A	441016	0.000165844	73.1518
rs7215055	17	17458353	0.0389233	0.00410062	0.062892	2.29985e-21	G	A	441016	0.000178581	78.7706
rs7239575	18	21120035	-0.0160767	0.00199133	0.490494	6.79986e-16	C	T	441016	0.000129183	56.9791
rs7244	5	153800513	0.0151978	0.00261808	0.174166	6.4e-09	A	G	441016	6.64427e-05	29.3041
rs72691637	8	144306970	-0.0154258	0.00256576	0.187053	1.79999e-09	A	G	441016	7.2369e-05	31.918
rs7274718	20	56113783	0.0159491	0.00202919	0.598516	3.80014e-15	A	G	441016	0.000122249	53.9202
rs72801474	5	132444128	-0.0307938	0.00344154	0.091843	3.59998e-19	A	G	441016	0.000158184	69.7726
rs72904737	1	51351846	-0.0271453	0.00351798	0.087416	1.20005e-14	A	G	441016	0.000117566	51.8545
rs729761	6	43804571	0.0177868	0.00221435	0.711859	9.49948e-16	G	T	441016	0.000129785	57.2445
rs73025562	6	160562481	0.0138633	0.00231292	0.245879	2e-09	A	G	441016	7.12731e-05	31.4347
rs7308584	12	6706744	0.0149992	0.00256911	0.184436	5.30005e-09	A	G	441016	6.76815e-05	29.8505
rs73238173	3	142110644	-0.0165938	0.00295427	0.129955	1.89998e-08	G	C	441016	6.22668e-05	27.4622
rs73243877	4	26047616	0.0288117	0.00265556	0.168135	1.99986e-27	G	A	441016	0.000232209	102.431
rs73597688	8	19755175	-0.0787215	0.00254322	0.18651	1e-200	A	C	441016	0.00188049	830.885
rs7386288	8	11536332	-0.0228554	0.00227545	0.744712	9.70063e-24	C	T	441016	0.000198622	87.6123
rs7400002	13	114524944	0.0139701	0.00236663	0.230609	3.59998e-09	G	A	441016	6.92552e-05	30.5446
rs74090351	1	61705898	-0.0250097	0.00393658	0.068143	2.1e-10	A	G	441016	7.9436e-05	35.0352
rs742036	16	960725	-0.0143632	0.00205112	0.375259	2.49977e-12	A	G	441016	9.67305e-05	42.6636
rs7424120	2	59313974	-0.0123561	0.00203065	0.601724	1.2e-09	T	C	441016	7.31769e-05	32.2744
rs75268115	11	18301915	-0.0207435	0.0035798	0.084699	6.80002e-09	G	A	441016	6.6717e-05	29.4251
rs75591007	8	19761631	0.161226	0.00749034	0.017765	9.2045e-103	G	T	441016	0.000907153	400.431
rs7561670	2	43506259	0.0145384	0.00249057	0.197315	5.30005e-09	A	G	441016	6.69528e-05	29.5291
rs75627662	19	45413576	0.0835132	0.00246151	0.204887	1e-200	T	C	441016	0.00227239	1004.44
rs75942983	12	62787720	-0.0201303	0.00361206	0.083627	2.5e-08	T	A	441016	6.21082e-05	27.3923
rs77009508	6	161004972	0.0450912	0.00379997	0.073734	1.80011e-32	G	A	441016	0.000277726	122.515
rs7704653	5	90255685	0.0157533	0.00224582	0.723029	2.29985e-12	G	A	441016	9.93947e-05	43.8388
rs7714361	5	112490629	0.0138858	0.00236622	0.233667	4.39997e-09	C	A	441016	6.90537e-05	30.4557
rs7735249	5	53310139	0.0268635	0.00315997	0.112767	1.9002e-17	G	C	441016	0.000144403	63.6927
rs7786102	7	25965759	-0.0283695	0.00220088	0.715703	5.10035e-38	A	G	441016	0.00032752	144.488
rs78058190	2	219699999	0.0816071	0.00510649	0.05045	1.69981e-57	A	G	441016	0.000638065	281.575
rs78114419	8	19554301	-0.0268781	0.00447804	0.053691	1.89998e-09	T	C	441016	7.34111e-05	32.3777
rs7836833	8	10667673	0.027108	0.00211462	0.320716	1.29987e-37	C	T	441016	0.000320182	141.25
rs7847285	9	13723175	-0.0116104	0.00202626	0.589213	1e-08	C	T	441016	6.52549e-05	28.7802
rs78588343	6	7249460	-0.0155231	0.0026035	0.176216	2.5e-09	A	G	441016	6.99593e-05	30.8552
rs7861679	9	123375589	0.0122025	0.00216741	0.696815	1.79999e-08	T	C	441016	6.29148e-05	27.7481
rs79192570	13	114625570	-0.0251844	0.00283606	0.14416	6.70039e-19	A	G	441016	0.000156506	69.0321
rs79287178	3	172294500	0.0500946	0.00600435	0.031151	7.19946e-17	A	G	441016	0.000151475	66.8126
rs80276949	10	52373245	0.0457563	0.00669008	0.022677	8.00018e-12	A	G	441016	9.28016e-05	40.9306
rs8126001	20	62711459	-0.0163778	0.00199681	0.489576	2.39994e-16	T	C	441016	0.000134058	59.1293
rs852388	7	5574239	0.0157124	0.00245601	0.211278	1.6e-10	C	G	441016	8.22798e-05	36.2895
rs867939	18	19911690	-0.0136048	0.00202516	0.57621	1.80011e-11	A	G	441016	9.03953e-05	39.8692
rs880315	1	10796866	-0.011772	0.00210497	0.340211	2.19999e-08	C	T	441016	6.22134e-05	27.4387
rs921971	18	57861663	0.01565	0.00225602	0.265901	4.00037e-12	C	T	441016	9.56166e-05	42.1723
rs9376511	6	140611419	-0.0154993	0.00246511	0.203288	3.2e-10	G	A	441016	7.78157e-05	34.3205
rs9425589	1	172355276	-0.0137618	0.00200182	0.566781	6.20012e-12	A	G	441016	9.30043e-05	41.02
rs9480889	6	109189021	0.0163067	0.0024101	0.783137	1.29987e-11	G	C	441016	9.03203e-05	39.8361
rs954244	2	121309231	0.015323	0.00227424	0.254641	1.59993e-11	G	C	441016	8.91274e-05	39.31
rs9561643	13	95253131	0.0167149	0.00214481	0.314726	6.4998e-15	C	A	441016	0.000120513	53.1544
rs9584870	13	99245866	-0.0123562	0.00210377	0.366179	4.30002e-09	C	T	441016	7.08696e-05	31.2567
rs970069	5	140888248	0.0162322	0.00243455	0.212039	2.60016e-11	T	C	441016	8.80451e-05	38.8325
rs9831084	3	37025661	-0.0118516	0.00199656	0.461922	2.90001e-09	C	T	441016	6.98229e-05	30.795
rs9889402	17	73364216	0.0122827	0.00222926	0.728192	3.59998e-08	A	G	441016	5.97208e-05	26.3393
rs9902027	17	7440984	-0.0151609	0.00238645	0.77437	2.1e-10	T	C	441016	8.03203e-05	35.4252
rs998584	6	43757896	0.0401182	0.00198999	0.482727	2.19989e-90	A	C	441016	0.000803775	354.761
CHR, chromosome; POS, position; BETA, effect estimate; SE, standard error of beta; EAF, effect allele frequency; R2, explained phenotypic variability; F, F statistic;
