# Supplementary material for: Genetically predicted triglycerides mediate the relationship between type 2 diabetes Mellitus and intervertebral disc degeneration
Source: Lipids Health Dis. 2023 Nov 14;22:195. doi: 10.1186/s12944-023-01963-4 (PMC10644578; doi:10.1186/s12944-023-01963-4)
Supplement: Supplementary file 5 — Supplementary Material 5 [file 12944_2023_1963_MOESM5_ESM.xls]

## Sheet: Sheet1
Table S5 The main results of the MR analysis.
Exposure	Outcome	Method	NSNPs	Pval	b	lo_ci	up_ci	OR	OR_lci95	OR_uci95
Type 2 diabetes mellitus	Intervertebral disc degeneration	MR Egger	113	0.958787	0.00270389	-0.0996204	0.105028	1.00271	0.905181	1.11074
		Weighted median	113	0.0286338	0.0696615	0.00727307	0.13205	1.07215	1.0073	1.14117
		Inverse variance weighted	113	0.0278791	0.0455476	0.00495007	0.0861452	1.0466	1.00496	1.08996
		Simple mode	113	0.18914	0.0889554	-0.0430136	0.220924	1.09303	0.957898	1.24723
		Weighted mode	113	0.106453	0.0680098	-0.0138974	0.149917	1.07038	0.986199	1.16174
Intervertebral disc degeneration	Type 2 diabetes mellitus	MR Egger	5	0.472287	-0.349681	-1.18548	0.486115	0.704913	0.3056	1.62599
		Weighted median	5	0.444513	0.0558644	-0.0873412	0.19907	1.05745	0.916364	1.22027
		Inverse variance weighted	5	0.139397	0.0860301	-0.0280527	0.200113	1.08984	0.972337	1.22154
		Simple mode	5	0.656001	0.0488033	-0.15029	0.247896	1.05001	0.860459	1.28133
		Weighted mode	5	0.5495	0.0571921	-0.114523	0.228907	1.05886	0.891791	1.25723
Type 2 diabetes mellitus	Triglycerides	MR Egger	80	0.00371557	0.0568139	0.0195891	0.0940387	1.05846	1.01978	1.0986
		Weighted median	80	1.51865e-12	0.0567783	0.041044	0.0725127	1.05842	1.0419	1.07521
		Inverse variance weighted	80	9.00245e-23	0.0654225	0.052368	0.0784769	1.06761	1.05376	1.08164
		Simple mode	80	0.175745	0.0388746	-0.0168953	0.0946444	1.03964	0.983247	1.09927
		Weighted mode	80	0.310408	0.0322118	-0.0296296	0.0940533	1.03274	0.970805	1.09862
Triglycerides	Intervertebral disc degeneration	MR Egger	285	0.280794	-0.055613	-0.156484	0.0452581	0.945905	0.855145	1.0463
		Weighted median	285	0.474243	0.0362187	-0.0629839	0.135421	1.03688	0.938959	1.14502
		Inverse variance weighted	285	0.0174249	0.0800201	0.0140551	0.145985	1.08331	1.01415	1.15718
		Simple mode	285	0.637584	0.0497926	-0.157155	0.25674	1.05105	0.854572	1.29271
		Weighted mode	285	0.678824	0.0196553	-0.0732874	0.112598	1.01985	0.929334	1.11918
SNP, single nucleotide polymorphism; b, beta; OR, odds ratio; ci, confidence interval
PCSK9, proprotein convertase subtilisin/kexin 9; HMGCR, 3-hydroxy-3-methylglutaryl coenzyme A reductase; CHD, coronary heart disease; SNP, single nucleotide polymorphism; OR, odds ratio
