# Supplementary material for: Genetically predicted triglycerides mediate the relationship between type 2 diabetes Mellitus and intervertebral disc degeneration
Source: Lipids Health Dis. 2023 Nov 14;22:195. doi: 10.1186/s12944-023-01963-4 (PMC10644578; doi:10.1186/s12944-023-01963-4)
Supplement: Supplementary file 6 — Supplementary Material 6 [file 12944_2023_1963_MOESM6_ESM.xls]

## Sheet: Sheet1
Table S6 The result of heterogeneity and horizontal pleiotropic test.
Exposure	Outcome	Heterogeneity test				Horizontal pleiotropic test
		Method	Q	Q_df	Q_pval	egger_intercept	SE	p-value
Type 2 diabetes mellitus	Intervertebral disc degeneration	MR Egger	147.584	111	0.0115558	0.00329075	0.00368015	0.373155
		Inverse variance weighted	148.647	112	0.011706
Intervertebral disc degeneration	Type 2 diabetes mellitus	MR Egger	3.95356	3	0.266522	0.0333368	0.0323258	0.378272
		Inverse variance weighted	5.35514	4	0.252759
Type 2 diabetes mellitus	Triglycerides	MR Egger	248.164	78	1.29107e-19	0.000631449	0.00130374	0.629504
		Inverse variance weighted	248.91	79	1.79356e-19
Triglycerides	Intervertebral disc degeneration	MR Egger	355.693	283	0.00215384	0.00507936	0.00147793	0.000676962
		Inverse variance weighted	370.539	284	0.000413114
SE, standard error; df, degrees of freedom.
